# Supplementary material for: Distinguishing Incubation and Acute Disease Stages of Mild-to-Moderate COVID-19
Source: Viruses. 2022 Jan 20;14(2):203. doi: 10.3390/v14020203 (PMC8875077; doi:10.3390/v14020203)
Supplement: Supplementary file 1 [file viruses-14-00203-s001.zip]

Archive with 1 entries (1 files):
- viruses-1567416-supplementary.pdf
